# Supplementary material for: Gas-Sensing Properties of Co9S8 Films Toward Formaldehyde, Ethanol, and Hydrogen Sulfide
Source: Materials (Basel). 2024 Nov 24;17(23):5743. doi: 10.3390/ma17235743 (PMC11642285; doi:10.3390/ma17235743)
Supplement: Supplementary file 1 [file materials-17-05743-s001.zip]

Archive with 1 entries (1 files):
- materials-3286768-supplementary.pdf
